# Supplementary material for: Proteotranscriptomic Insights into the Venom Composition of the Wolf Spider Lycosa tarantula
Source: Toxins (Basel). 2020 Aug 5;12(8):501. doi: 10.3390/toxins12080501 (PMC7471975; doi:10.3390/toxins12080501)
Supplement: Supplementary file 1 [file toxins-12-00501-s001.zip]

Archive with 1 entries (1 files):
- toxins-846719 supple.xlsx
